# Supplementary material for: Concerted action of the MutLβ heterodimer and Mer3 helicase regulates the global extent of meiotic gene conversion
Source: eLife. 2017 Jan 4;6:e21900. doi: 10.7554/eLife.21900 (PMC5215242; doi:10.7554/eLife.21900)
Supplement: Supplementary file 4. — DOI: http://dx.doi.org/10.7554/eLife.21900.024 [file elife-21900-supp4.xlsx]

## Sheet: Guide
Primary data for Duroc et al., "Concerted action of the MutLβ heterodimer and Mer3 helicase..."
Primary data for each figure (figure supplements included) are included in the indicated sheet.
Panels are indicated in the header of each table.

## Sheet: Figure 2
Figure 2
Panel b: Mutator assay. Frequency of reversion to Lys+
	MLH1	MLH1-HA	MLH1-Flag	mlh1∆	MLH1-GFP
	6.99805e-06	9.1e-06	3.48315e-06	0.0105932	1.22605e-05
	3.05337e-06	1.2e-05	2.1453e-06	0.0197727	1.66667e-05
	5.27307e-06	1.1e-05	4.16667e-06	0.0194444	8.79085e-06
	1.75214e-06	1e-05	3.08497e-06	0.0153509	1.15844e-05
	2.61905e-06	1.3e-05	2.01681e-06	0.0178571	1.11111e-05
	3.08411e-06	1.1e-05	2.77268e-06	0.0121795	1.32576e-05
		1.1e-05	2.17981e-06	0.0182927	1.78378e-05
		1.1e-05	3.23232e-06	0.0369565	9.47368e-06
		1.3e-05	3.54497e-06	0.0265432	8.57357e-06
				0.0361446
				0.0357143
				0.0191667
Panel c: spore viability (% total)
	strain	tetrads dissected	spore viability	Fischer test vs MLH1 pvalue
	MLH1	188	96	na
	MLH1-Flag	26	97	0.79
	Mlh1-HA	22	95	0.77
	mlh1∆	178	65	3.10-56
Panel d: Crossing over frequency at the HIS4LEU2 hotspot at the 9h time-point (% total DNA)
		MLH1		MLH1-HA		MLH1-Flag		mlh1∆
		experiment 1	experiment 2	experiment 1	experiment 2	experiment 1	experiment 2	experiment 1	experiment 2
		24.2596	23.0048	22.1505	21.5288	22.8145	22.9375	14.4331	14.3229

## Sheet: Figure 5
Figure 5
Panel c: Mlh2-Myc ChIP at several DSB hotspots (% immunoprecipitate/whole cell extract input normalized by that of the NFT1 control site)
	HIS4LEU2		GAT1		BUD23
hours in meiosis	experiment 1	experiment 2	experiment 1	experiment 2	experiment 1	experiment 2
0	1.23111	0.500561	1.91567	0.986149	1.45745	1.2948
2	1.28165	0.490559	1.45078	0.685103	1.49197	0.860358
3	4.24352	1.64672	1.99325	1.52372	2.46918	1.58151
4	22.7703	12.6545	4.1844	4.7358	4.10012	3.75368
5	37.2591	21.7293	5.68719	6.25788	6.01177	4.29881
6	30.0701	7.75518	4.97917	1.94097	4.12118	2.50695
7	14.7881	6.46823	5.90054	2.24777	4.3161	2.76936
8	7.04478	4.42804	2.37061	1.56406	3.14871	2.49912
Panel d: Mlh2-Myc ChIP in spo11∆ strain at several DSB hotspots (% immunoprecipitate/whole cell extract input normalized by that of the NFT1 control site)
hours in meiosis	HIS4LEU2	GAT1	BUD23
0	0.438174	0.969915	1.13873
2	0.696849	1.47503	1.86715
4	0.905926	1.72724	1.60504
5	0.849369	1.48957	1.42279
6	1.10678	1.75167	1.65532
7	0.546544	1.78685	1.4657
8	0.572525	2.58342	3.10476
Panel e: Mlh2-Myc ChIP in mer3R893E strain at several DSB hotspots (% immunoprecipitate/whole cell extract input normalized by that of the NFT1 control site)
	HIS4LEU2		GAT1		BUD23
hours in meiosis	experiment 1	experiment 2	experiment 1	experiment 2	experiment 1	experiment 2
0	2.03061	1.42174	2.19469	2.53375	2.64427	2.81011
2	1.47297	0.650029	1.60107	0.796643	1.62169	0.97445
3	6.08181	2.14893	2.27943	1.43356	3.79962	2.57429
4	12.0776	5.37861	2.89229	1.78505	3.71029	2.45555
5	12.089	10.3635	2.08481	2.03655	2.5312	2.39726
6	13.7174	5.40345	2.50349	2.39641	3.6834	2.16484
7	16.4657	4.57686	3.34404	1.9385	4.63782	2.14505
8	10.8367	3.68779	3.2601	2.31722	3.99894	2.17333
Panel f: Mlh2-Myc ChIP at the HIS4LEU2 hotspot (% immunoprecipitate/whole cell extract input normalized by that of the NFT1 control site)
	WT MER3 - one mismatch		WT MER3 - no mismatch		mer3R893E - one mismatch		mer3R893E - no mismatch
	experiment 1	experiment 2	experiment 1	experiment 2	experiment 1	experiment 2	experiment 1	experiment 2
4	10.472	8.05538	4.1171	3.68246	2.92363	3.80072	1.33969	1.05812
5	6.70433	8.49383	1.89019	4.08768	3.76818	4.89863	0.919294	1.19795
6	5.31606	8.63924	3.19539	4.31767	5.26282	6.84167	0.659436	1.07085

## Sheet: Figure 6
Figure 6
Panel b: Mlh1-Mlh2 DNA binding to model substrates (% DNA binding)
	ssDNA		dsDNA			HJ			Y- Structure			Nicked HJ		D-Loop I		D-Loop II		Bubble		Open HJ
Mlh1-Mlh2 (nM)	experiment 1	experiment 2	experiment 1	experiment 2	experiment 3	experiment 1	experiment 2	experiment 3	experiment 1	experiment 2	experiment 3	experiment 1	experiment 2	experiment 1	experiment 2	experiment 1	experiment 2	experiment 1	experiment 2	experiment 1	experiment 2	experiment 3
0	-0.00185238	-0.0059808	-0.00784397	-9.39061e-05	-0.000530746	-0.022526	-0.00067052	-0.000526301	-0.000496477	-0.000780252	-0.0156667	-0.000253994	-0.00948497	-0.0158783	-0.0146601	-0.00206639	-0.0121877	-0.00778655	-0.00895456	-0.00148619	-0.00129075	-0.000315362
2	3.73063	11.9428	0.465762	6.0019	-0.709024	3.25683	1.43055	3.65213	8.49967	6.48907	4.11984	5.56975	4.7297	6.09781	6.6594	6.62182	12.1185	6.28316	6.68135	14.8749	14.7581	12.9196
10	9.58713	13.2787	2.64386	45.7808	1.82411	20.2163	4.6391	14	20.6396	15.1344	23.7185	18.3218	39.7891	37.3857	38.0921	42.9806	44.0563	44.6471	46.723	44.4396	51.7225	34.2634
50	15.4816	24.4029	26.9269	44.1791	36.0282	56.4856	34.5542	54.4822	41.4093	48.0371	55.8301	58.7062	62.354	80.2916	71.9511	68.2387	78.6604	71.4145	69.6765	69.2882	76.0585	67.3596
250	26.625	18.8574	55.9024	57.8414	66.4654	85.297	77.8656	85.746	83.1034	74.2384	83.4856	82.3555	85.6764	86.2466	89.2789	88.6224	91.6521	87.3505	91.0836	87.1298	91.108	87.5426
Panel c: Mer3 DNA binding to model substrates (% DNA binding) in the presence of Mg++
Mer3 (nM)	ssDNA		dsDNA		HJ		Y-structure			D-Loop I		D-loop II		Bubble		Open HJ
	experiment 1	experiment 2	experiment 1	experiment 2	experiment 1	experiment 2	experiment 1	experiment 2	experiment 3	experiment 1	experiment 2	experiment 1	experiment 2	experiment 1	experiment 2	experiment 1	experiment 2
0	0.00298336	0.00561062	0.00986017	0.000282426	0.000989551	0.00102571	0.00825184	0.00997363	0.0110058	0.00565045	0.00233307	0.00241638	0.00414827	0.00122755	0.000661371	0.0108724	0.0111814
1										18.7136	27.2987	28.8085	24.5355
5	21.2971	20.4184					41.2969	52.5021	43.5278	62.6475	66.937	52.2925	59.8531	38.1124	44.4102	33.1346	42.8805
10	33.6903	28.7737	2.10803	1.5	5.33752	3.55015	54.5891	56.8819	57.8699	79.2637	84.4186	70.318	71.3834	56.2506	58.8502	49.6226	52.7653
Panel c: Mer3 DNA binding to model substrates (% DNA binding) without Mg++
Mer3 (nM)	ssDNA		dsDNA	Y-structure			HJ	Open HJ		D-loop I		D-loop II		Bubble
	experiment 1	experiment 2	experiment 1	experiment 1	experiment 2	experiment 3	experiment 1	experiment 1	experiment 2	experiment 1	experiment 2	experiment 1	experiment 2	experiment 1	experiment 2
0	0.0045845	0.00103925	0.000204485	0.00347826	0.010368	0.00314725	0.000117606	0.00465339	0.00907007	0.00812974	0.00138212	0.00801202	0.00425323	0.00360508	0.00154394
1								29.8639	19.7742	20.7235	23.3687	20.5404	23.2897
5	5.86791	0.931347		35.3034	36.963	35.4571		72.2713	68.4639	69.4836	64.0627	57.6247	62.7862	44.598	45.6349
10	11.2764	4.5479	0.353426	53.067	51.973	53.9696	17.6373	84.3041		84.7322	82.9684	78.2409	79.4163	67.6005	67.477

## Sheet: Figure 7
Figure 7
Panel a: meiotic progression (% cells having passed Meiosis I)
												MER3-FLAG	mlh2∆	mer3-R893E-FLAG
	WT		MER3-FLAG		mlh2∆		mer3R893E-FLAG		mer3∆		spo11∆	spo11∆	spo11∆	spo11∆
hours in meiosis	experiment 1	experiment 2	experiment 1	experiment 2	experiment 1	experiment 2	experiment 1	experiment 2	experiment 1	experiment 2
0	0	0	0	0	0	0	0	0	0	0	0	0	0	0
3											0	2	1	2.5
4	0	0	0	0	0	0	3.5	2	0	0	10.7623	11	13	10
5	16.5	27.7228	13	17.5	17.5	13	12	8	0	0	63.7555	56.2189	58.209	55
6	83	77.2277	78	67	53.7313	52	21	51.7241	1	0.5	77.8947	71.1443	80	79
7	96.5	88.5	88.5572	94	78.607	76	73.8693	79.2079	3	2	86.1111	84	89	84
8	98.5	97.5	95	99.5	94	91.5	89.4472	90.5	11	11	91.8605	90	91	87.5
Panels b and c: values are within supplementary file 1
Panel e: meiotic progression (% cells having passed Meiosis I)
	MER3-FLAG		mer3-hd-FLAG		mer3∆
hours in meiosis	experiment 1	experiment 2	experiment 1	experiment 2	experiment 1	experiment 2
0	0	0	0	0	0	0
4	1.96078	2	0	0	0	0
5	19.5	15	3	6	0	0
6	60.5	53	20.5	32	1	0.5
7	79.602	81.5789	52.2167	64.5631	3	2
8	92.5373	93	79.703	84.0796	11	11

## Sheet: Figure 8
Figure 8
Panel c: Gene conversion lengths at all NCO and CO events of meioses from the indicated genotype (in bp)
WT-NCO	mlh2∆-NCO	mer3R893E-NCO	mer3-hd-NCO	mer3-hd mlh2-NCO		WT-CO	mlh2∆-CO	mer3R893E-CO	mer3-hd-CO	mer3-hd mlh2-CO
2240	5221	1050	880	13663		958	1086	1072	1242	3522
2520	3558	539	1426	754		3939	4538	31118	1334	3847
4482	988	852	466	1319		2539	8736	1964	1754	7951
803	800	4793	1002	1052		1886	7359	12192	1725	1800
2695	3850	4744	2228	5233		1001	11830	8377	1696	11506
670	5338	8528	1784	2210		1954	4312	1800	1964	1028
5618	9519	2126	546	2458		2023	10370	2882	2264	6698
624	3266	3188	1017	398		453	6778	2158	2170	3998
882	13044	6952	820	264		3944	3745	760	2812	6588
852	4656	2443	618	188		488	2551	772	560	2322
2680	2330	2198	1097	5566		1154	9728	1328	2054	552
1386	9849	823	346	6810		2056	917	1128	1062	1806
2365	4428	8838	412	7717		2394	1834	3350	1095	2484
1628	3596	794	398	5635		740	2422	699	1008	5060
2892	3416	2864	780	2930		2728	2436	696	1313	1562
1004	2738	3214	839	1825		1988	1572	446	1794	554
128	2042	9975	1054	3342		1710	509	522	1262	1442
165	1996	1675	544	4878		1295	314	342	2449	3680
681	1350	27589	1242	2256		1186	2372	2344	576	4096
206	1212	4332	1106	9374		1082	1979	1340	2168	1170
279	798	8940	854	8528		993	1406	5205	3252	1782
572	347	8771	701	9116		2034	1562	2060	790	1853
2080	341	5204	460	9170		1252	737	1776	654	1357
709	312	4516	816	2003		2396	2880	2709	696	820
284	302	2731	829	7272		3048	2646	1330	2032	7028
698	206	2141	699	1456		1136	1940	2545	1144	1513
926	166	1845	2037	2904		3177	932	2191	1076	2459
3214	91	1566	762	222		1462	374	1004	1223	1951
574	2703	1341	1163	544		1272	274	976	1344	1521
458	2608	1114	1416	1342		574	788	538	609	1862
230	2428	1055	746	512		500	167	310	238	12485
588	1578	1029	1976	3624		721	1125	108	180	1711
582	1554	1727	1803	3573		697	5792	530	1151	4877
661	1419	2942	1700	1632		822	3442	1006	1685	4180
1188	1051	939	878	2959		271	1236	5635	2030	5422
639	814	1586	998	2426		310	2588	2608	1702	1380
349	810	5324	231	990		371	822	1890	1252	663
191	768	969	570	8078		782	730	3002	1844	3360
1651	546	8654	596	8384		1562	424	1668	1480	712
882	255	5146	992	4277		2018	3290	1856	2149	1314
557	200	4798	2149	6387		2371	2814	1542	846	3366
724	9634	3896	1484	4496		574	2249	3704	1719	1300
282	2324	2986	522	607		1909	1638	2978	267	5488
372	5098	2662	1044	1576		1415	2474	2024	1622	32160
414	1333	2306	866	7443		506	1588	3072	2324	1906
726	731	2299	844	6204		604	1806	2840	3612	16558
1048	4504	1837	999	1382		2116	1556	904	1054	5386
613	4077	1490	2791	1985		2538	1222	626	2564	1544
1493	3516	1313	394	1795		1903	710	348	1704	6121
651	2881	1116	1134	6004		1899	2041	324	2314	2364
588	910	1074	1466	622		1780	2084	1654	1320	911
644	882	1070	1254	1192		1257	787	4913	1266	4404
746	844	921	516	11797		1348	1330	1440	572	612
244	809	806	140	1812		1058	2161	1249	502	4190
412	784	725	319	4895		1593	1114	6796	385	3941
462	742	701	2364	1284		2304	3602	5984	430	9972
914	638	652	180	5734		1558	1398	2167	736	5920
383	602	621	492	604		1932	2036	346	751	11181
1373	584	608	244	1613		1702	1770	3502	1878	10072
310	480	603	6100	1164		1267	1442	1701	1570	10534
272	477	558	386	1192		3376	975	1470	1470	1124
392	364	538	1518	580		150	269	2546	2582	2516
591	300	430	394	1089		328	2694	2410	860	1086
564	140	420	3198	554		257	1930	3324	742	1404
342	4750	297	286	4454		1139	2521	2326	1830	3128
276	4220	254	553	737		400	1664	402	3684	1482
996	4097	186	208	726		422	1917	192	1506	13328
451	4050	3134	656	1731		3710	2288	700	2610	3186
700	3324	1068	604	932		335	584	3828	2125	1608
530	3266	1091	1119	5969		1517	2321	901	1362	4294
809	2668	356	596	1774		210	1526	1092	2515	5150
263	2410	1012	470	7888		402	453	2177	873	6352
428	1854	452	226	11602		1184	1014	1436	1227	8536
673	1094	304	330	2471		444	3266	2377	1867	19011
108	787	4450	1055	2295		610	2014	2255	381	6352
960	497	680	1442	4674		358	2366	2328	446	2827
288	415	1156	372	5696		774	1428	10208	457	2546
210	244	1250	732	1676		1132	882	3578	354	1905
538	2720	2212	390	4370		2196	806	2074	2426	4971
2450	1541	1788	1084	502		1692	532	1580	570	9093
2746	5880	21250	1488	1720		1003	470	2244	914	13194
1014	8622	1741	160	744		1932	413	331	806	1715
400	5650	332	339	252		1256	229	3254	633	10058
706	837	867	780	159		1913	159	4393	3946	2460
649	240	1136	462	1884		1298	1752	24798	436	9158
499	9158	94	132	4236		1603	1663	14738	2513	4878
212	1062	457	424	608		1789	4642	3052	1543	10002
252	3248	1068	124	1224		1925	3230	3557	3696	6255
914	2510	1478	342	2946		1742	800	1166	1860	1968
1219	12776	726	678	7134		2044	2180	3830	4178	3642
1363	4260	9342	886	1646		2971	1427	5476	1764	3862
1473	6325	3667	2214	214		1200	1072	31968	2550	3906
813	8706	8843	528	988		1675	7597	2777	2662	18035
448	2995	1314	688	502		2778	10496	5065	2050	4193
596	1610	744	581	5572		1159	6208	1185	722	2236
867	1470	10470	520	364		2255	6466	2582	1545	3807
922	926	9278	274	1172		6237	3412	3660	2504	4826
920	366	4046	76	530		694	5884	3461	1236	3243
356	1888	1188	589	436		992	10604	7364	808	2376
741	1792	3068	736	882		2034	4418	2374	1486	4906
316	1679	13010	282	5662		1450	2674	6794	2526	8669
250	1374	2470	670	2226		2194	5368	1151	2765	1155
510	1360	2254	75	549		2002	9000	2270	1590	773
324	3392	3534	304	6328		1918	4011	2082	1845	2182
2032	3969	922	960	2752		3352	2660	2352	2272	977
182	2424	1264	7857	1028		1910	9244	1059	1242	1958
182	4266	5012	596	258		174	3604	3331	3498	1134
340	2338	3551	1339	382		862	1610	8934	4222	8930
421	1844	12053	5612	368		212	10748	2306	1616	3210
393	1569	2766	1596	5362		466	3440	2168	3574	1456
428	1584	667	2912	160		315	5153	4038	3148	10479
385	5524	8918	978	739		994	3567	7428	1707	13890
474	2156	4608	2178	688		360	10448	4277	1475	4768
102	1036	1452	2108	730		2166	2162	5377	1850	8060
104	2256	6698	1251	326		2679	2364	5338	1418	7126
289	1248	8714	1838	1550		588	6036	2189	5674	6924
358	10107	5633	748	7280		4564	8056	7844	2068	2718
320	7132	4046	665	3489		2052	2672	5939	2506	11566
225	6448	3578	782	1311		3072	8722	2088	1618	4152
690	3384	2959	1473	1044		1268	2760	9659	19	1754
174	3167	2613	1640	782		1171	2580	2251	199	10925
178	2664	1106	5058	2270		466	6975	6812	2704	13896
538	3164	1016	2198	460		1096	2054	7895	986	5258
754	4912	870	991	2920		2319	24422	5612	391	12458
481	6141	857	1662	470		1528	4272	5865	2704	1613
1170	4764	827	1538	2840		1367	5098	3735	786	6512
648	2436	820	3369	7692		1714	3796	7523	824	3161
257	1932	588	994	1517		1838	5082	5330	19710	2320
592	4530	585	3299	802		2966	1826	15308		1466
699	3272	556	1194	1620		1527	1588	9010		2704
330	2804	274	348	523		2152	3587	2566		458
430	2796	88	7084	2378		1816	2238	3541		6340
432	1207	462	3042	215		507	6334	3292		724
1500	842	1130	2948	2853		464	3656	4133		51
1886	557	1188	1276	6273		642	6749	4262		2704
840	6166	3218	1272	9764		790	4044	4860		1549
502	9808	354	860	4883		684	7138	2516
1156	9314	959	106	15426		734	3952	2117
578	10950	649	4624	6068		1212	1694	1359
1267	2082	244	617	3164		224	3248	2260
400	342	1492	464	3290		762	2922	2125
774	6578	5963	152	3678		1512	4762	4489
1550	7479	564	992	1932		920	2134	1710
935	2674	348	218	6944		2054	13072	3644
1028	4910	732	344	4167		1024	5591	5512
916	3764	2631	395	6749		486	4021	5132
647	3438	7566	1038	6238		5600	2432	408
808	4438	2393	272	2484		6924	1346	180
1173	9492	624	194	1639		3496	1903	2716
2426	3586	1100	204	2779		1468	3340	649
1650	1396	5068	82	1400		2068	3327	532
4530	1402	302	530	3289		1212	4036	460
708	804	4351	658	3328		1460	1716	358
714	7837	556	2948	5499		1166	518	212
1098	1440	749	226	7260		3590	475	144
2226	1467	855	999	4606		2795	333	160
1156	328	386	222	13708		2844	211	3278
1340	313	4181	247	4450		1166	135	228
1910	992	230	298	2474		1016	134	142
929	688	1809	560	6064		1395	118	932
1816	5552	1710	628	3559		3062	1540	166
452	4148	3481	1354	1247		2088	1168	2036
1740		1718	464	1238		4098	744
2186		1260	392	4774		3276	318
1740		3982	309	1306		2478	306
1316		891	510	11738		1454	206
1162		2228	424	4377		2514	163
1868		7682	282	2248		3132	156
748		10114	191	1600		3204	155
1230		4630	352	2578		3514	62
1736		2632	272	2646		1889
1637		7784	1112	2930		2664
1680		2024	912	15305		3520
1974		1760	190	669		5450
1007		1642	379	956		1565
1096		1378	484	378		1702
1872		1319	368	2232		8150
1195		948	1952	1016		1742
972		444	582	2080		1586
1654		916	538	892		2112
1631		1802	238	1042		948
2131		2052	402	1811		2036
869		2080	1182	608		1514
1758		5694	150	354		2100
1654		13317	199	680		2194
772		12265	2898	1467		2145
1216		9744	456	3016		574
2084		5391	488	262		878
982		1622	642	957		1571
1300		13238	226	1825		2632
2624		6758	2252	649		2816
934		6076	483	300		3166
668		4188	822	886		1354
702		1627	463	4150		2474
1630		1288	1427	782		3793
1020		820	1288	19051		6544
587		1797	1070	370		314
1384		1742	1289	688		988
1102		1111	1492	462		208
920		1492	555	868		320
2458		3841	618	2600		406
1100		9869	945	1422		1396
1958		6608	971	3420		2200
1078		430	3455	714		1391
2394		455	984	1210		87
1435		529	2248	1790		6340
1275		4248	1313	395		301
1709		3166	3528	1120		19018
172		2382	1125	7312		238
512		6120	1136	4652		328
231		5084	2290	342		460
436		2430	519	1086		300
678		13470	1512	448		502
1107		5716	634	573		430
2629		1431	1476	894		3278
519		1140	957	1362		432
1742		2474	1934	2261		252
1742		4154	1990	6810		316
1019		5688	885	1363		1212
3052		1198	1980	946		572
4026		474	906	1864		126
450		571	1118	2255		5095
200		520	936	2220		1510
696		1728	1658	578		1698
378		5558	2176	1545		231
1703		854	1451	1382		172
894		6649	1747	546		692
2592			588	246		686
2200			984	1454		3564
276			1799	4174		414
114			3401	1250		720
2226			1475	9354		5072
1706			568	2890		1052
1214			170	4358		1115
799			2260	8168		2598
2113			1606	3008		1850
612			3928	7166		764
791			898	6666		2892
320			310	1685		631
702			342	5074		1548
538			994	8448		1628
478			402	3102		612
515			1916	5850		2180
572			488	2598		1582
114			1300	1870		1068
358			2032	3268		956
270				3256		514
464				1767		196
104				884		344
1242				9732		2864
691				822		1670
1332				2009		2856
230				2890		2013
912				2782		714
610				8862		1455
1883				8024		1822
872				12416		3902
482				8785		1526
1333				714		1351
410				4599		1985
234				5963		1712
449				2969		1865
1490				721		2958
405				1049		640
373				2475		573
749				622		2948
496				606		492
588				1536		379
364				1140		497
768				1320		1286
372				3572		1526
2208				1477		1118
804				2698		1956
142				1270		2034
840				336		1148
288				5082		1168
623				1452		432
384				1170		282
110				1268		324
1912				5920		230
1375				2450		364
2362				1945		291
1018				1118		64
1812				1622		114
2134				1074		1382
1354				2786		1752
1397				11071		2704
1040				5820		2150
748				2210		1398
382				2308		505
857				7630		448
2197				2288		201
1086				7376		816
2158				1424		1246
489				9543		715
1166				984		470
3435				1820		1823
2220				684		1882
1266				3746		2348
613				3925		2454
274				3584		2082
670				726		1958
1350				1144		4132
1185				6743		1706
708				7922		1217
677				2317		420
294				2704		2041
320				11814		2059
575				3446		2513
145				12154		1984
338				14177		1780
292				5163		724
512				2546		1124
216				6890		1860
176				7256		1075
1374				2392		1836
112				9855		816
870				7236		1770
304				6040		224
454				2962		695
1463				7746		690
1613				5518		220
1251				1626		318
1883				23312		306
562				586		402
230				1116		548
358				526		1193
304				3841		1482
358				3551		1078
792				497		2362
597				4426		863
2162				2820		2117
510				1908		2426
704						2084
432						374
278						1088
902						506
175						11052
243						154
1016						326
1544						172
1634						589
3044						638
1198						1616
2194						2474
1274						960
1548						724
344						512
1133						2605
626						2764
808						1677
718						725
1242						1869
3210						3140
2336						1184
1547						342
504						2008
331						1876
476						260
380						914
1264						905
1283						414
1625						688
1698						928
3350						792
2332						2476
1376						2462
						1084
						2166
						169
						466
						218
						118
						380
						6858
						150
						244
						2538
						468
						561
						1056
						2704
						6340
						512
						669
						753
						692
						446
						214
						2326
						1685
						1794
						596
						2164
						883
						1815
						1856
						1107
						1470
						642
						804
						2792
						3130
						2316
						2964
						1410
						1742
						442
						470
						927
						1030
						372
						1376
						1166
						1548
						1834
						700
						2223
						2006
						1376
						3664
						1754
						2004
						330
						2419
						1151
						1182
						1268
						312
						796
						2402
						1466
						2440
						1749
						1602
						3360
						2756
						2023
						4020
						2201
						1656
Panel d: Distribution of gene conversion lengths among NCO and CO events of meioses each from the indicated genotype (in % total events for each size category (in bp))
NCO events							CO events
length (bp)	WT	mlh2∆	mer3R893E	mer3-hd	mer3-hd mlh2		length (bp)	WT	mlh2∆	mer3R893E	mer3-hd	mer3-hd mlh2
0-500	30.7902	13.5802	10.6667	30.0813	8.73494		0-500	19.7279	14.2012	12.5786	10.1562	1.48148
500-1000	30.5177	15.4321	20	31.3008	16.2651		500-1000	17.0068	10.0592	9.43396	17.9688	7.40741
1000-1500	16.8937	10.4938	16.4444	17.0732	13.253		1000-1500	16.78	8.87574	10.6918	19.5312	11.1111
1500-2000	10.0817	8.02469	8.44444	8.13008	9.93976		1500-2000	17.2336	13.6095	6.91824	20.3125	14.8148
2000-2500	6.81199	6.79012	7.55556	5.69106	7.83133		2000-2500	13.3787	11.8343	16.9811	11.7188	6.66667
2500-3000	2.17984	7.40741	4.44444	2.03252	7.22892		2500-3000	6.34921	7.69231	7.54717	10.9375	4.44444
3000-3500	1.63488	6.79012	3.11111	2.43902	3.91566		3000-3500	3.40136	5.32544	6.28931	2.34375	5.18519
>3500	1.08992	31.4815	29.3333	3.25203	32.8313		>3500	6.12245	28.4024	29.5597	7.03125	48.8889
sum	100	100	100	100	100		sum	100	100	100	100	100

## Sheet: Figure 5 - Figure supplement 1
Figure 5 - Figure supplement 1
Mlh2-Myc ChIP at 5h in meiosis at the indicated hotspots (% immunoprecipitate/whole cell extract input normalized by that of the NFT1 control site)
	HIS4LEU2		GAT1		BUD23
	experiment 1	experiment 2	experiment 1	experiment 2	experiment 1	experiment 2
HIS4LEU2 one mismatch	17.2289	9.86401	3.90296	6.53749	4.8216	3.13066
HIS4LEU2 no mismatch	3.16154	6.07445	3.65012	5.142	3.69662	3.11637
msh2∆ HIS4LEU2 one mismatch	3.48598	5.30007	2.87933	5.48778	5.66723	3.85516

## Sheet: Figure 7 - Figure supplement 1
Figure 7 - Figure supplement 1
Crossing over frequency at the HIS4LEU2 hotspot at the 8h and 9h time-points (% total DNA)
	WT		mlh2∆		zip4∆		zip4∆ mlh2∆		msh4∆		msh4∆ mlh2∆
	experiment 1	experiment 2	experiment 1	experiment 2	experiment 1	experiment 2	experiment 1	experiment 2	experiment 1	experiment 2	experiment 1	experiment 2
8h	20.7346	21.3702	21.1096	22.8654	6.54816	8.22681	8.07016	5.14099	4.12713	3.90555	5.50372	5.01995
9h	19.5842	22.7164	20.5001	20.6571	7.63225	7.97074	8.48753	6.1188	5.52512	4.3306	5.00943	5.39486

## Sheet: Figure 8 - Figure supplement 1
Figure 8 - Figure supplement 1
Panel a: mean CO and NCO numbers / meiosis
	WT_1	WT_2	WT_3	WT_4	mlh2∆_1	mlh2∆_2	mer3R893E_1	mer3R893E_2	mer3R893E_3	mer3-hd_1	mer3-hd_2	mer3-hd mlh2∆_1	mer3-hd mlh2∆_2
CO #	114	119	98	109	81	89	89	73	83	62	66	80	56
NCO #	133	96	70	68	88	74	117	110	na	108	138	186	147
Panel b: inter-CO distances for all CO events of meioses from the indicated genotype (in kb)
WT (4 meioses)	mlh2∆ (2 meioses)	mer3R893E (3 meioses)	mer3-hd (2 meioses)	mer3-hd mlh2∆ (2 meioses)
58.6358	35.7735	43.0725	292.699	76.8745
14.8023	89.9982	56.0718	149.992	38.298
71.3768	211.568	104.313	116.574	100.314
197.109	76.0643	48.7587	75.3017	177.111
195.295	92.446	151.099	26.8925	13.0783
118.199	103.713	61.2157	128.807	28.1273
168.663	36.7542	183.847	194.276	45.2805
38.5767	20.0188	35.051	140.953	175.856
21.9823	177.675	76.9472	85.0425	38.3422
96.8752	156.428	160.647	328.708	101.701
52.0105	251.906	106.99	68.3028	131.624
38.694	80.4805	284.437	430.285	84.1727
127.806	249.838	216.029	120.43	861.179
150.958	112.056	264.882	90.7832	147.916
98.4253	137.936	201.572	101.979	12.5343
163.562	48.4603	135.598	252.759	173.61
40.967	189.666	195.28	212.324	149.207
104.422	141.746	152.4	79.5425	125.05
204.414	265.125	356.957	223.087	34.6658
136.161	56.2735	70.1128	91.1393	4.63225
18.4065	69.6715	36.124	8.315	126.082
221.934	139.526	187.029	341.909	47.629
48.2325	146.78	69.3067	104.829	44.5558
86.7305	53.1455	245.981	104.379	210.159
70.1615	214.251	91.4723	53.7435	202.791
69.5842	190.054	146.408	13.1777	70.1232
100.815	196.639	292.246	99.202	57.0472
106.704	150.295	5.822	130.695	79.146
66.2698	137.636	14.3232	103.07	110.626
91.5793	100.692	276.39	243.866	53.2165
128.931	133.028	31.8352	84.9668	135.38
35.7052	41.5917	77.109	5.263	101.05
47.14	109.933	258.671	236.514	16.034
91.1625	154.407	210.703	177.803	39.938
191.825	163.131	285.323	176.421	144.04
27.9542	15.0267	144.499	387.574	9.4935
197.815	288.866	236.202	151.893	143.91
7.51225	73.8233	92.166	180.297	35.5532
184.234	70.4995	73.5337	206.955	159.31
113.635	222.449	251.66	183.039	104.807
95.4657	94.574	175.394	41.403	135.456
85.0795	98.3217	89.517	344.7	148.793
141.04	526.949	174.543	167.482	44.5812
143.49	50.7597	181.318	198.589	54.7157
104.593	267.147	134.172	254.578	9.496
28.5682	122.318	132.08	79.071	211.575
97.889	61.853	202.146	335.55	151.319
64.157	287.132	19.959	180.165	130.761
5.9245	41.2563	177.157	142.681	67.523
118.546	59.7815	294.962	147.105	195.744
21.73	73.0623	220.123	237.987	257.483
152.058	46.6733	6.405	154.812	59.3443
105.303	183.26	58.6185	24.2512	79.4123
105.629	124.858	125.526	176.356	162.424
33.1332	158.815	205.784	283.964	169.209
55.6823	71.188	61.3372	142.434	203.958
43.7978	334.621	387.315	292.671	111.953
36.3717	27.5145	17.5862	312.132	118.779
165.258	201.246	138.756	370.117	177.292
22.9157	44.7785	231.429	48.144	83.611
120.634	232.118	188.43	60.3832	55.5667
227.861	117.763	173.377	91.1287	305.508
69.9447	195.795	47.9245	95.6612	154.726
36.3675	184.139	43.5538	456.844	288.29
75.3478	197.65	35.8053	61.2935	29.743
205.023	106.001	3.34125	327.289	98.0383
146.155	262.911	33.2495	44.0905	400.394
143.168	22.1977	131.802	179.559	170.896
132.287	111.785	97.0795	48.5823	40.1153
31.246	151.082	21.0835	206.127	162.6
164.408	22.339	51.964	202.652	1353.88
89.2812	49.862	97.3435	294.805	24.34
140.663	113.416	264.69	148.818	58.5588
82.9475	6.61175	64.4493	4.1255	442.704
149.025	194.875	148.379	15.815	51.005
49.9327	109.46	58.238	227.914	556.607
73.8282	124.097	124.742	65.1877	232.076
21.2482	89.6215	38.1317	243.513	179.83
114.531	147.267	224.96	2.6525	39.787
76.5455	138.342	58.504	242.734	195.521
109.958	183.044	161.61	206.057	199.332
7.75725	105.322	119.876	210.162	335.313
160.435	138.23	47.671	146.147	151.032
177.412	82.89	104.402	187.573	37.8877
159.168	136.431	33.9385	32.9318	208.848
8.48925	102.611	358.323	171.804	12.9398
128.16	165.896	570.808	479.18	64.6158
64.544	57.0977	7.0535	450.808	81.719
138.489	157.882	157.398	189.234	150.863
71.5015	165.446	232.74	188.784	155.131
93.8713	124.56	236.104	196.769	56.929
182.866	230.623	109.617	141.753	92.45
215.596	328.441	100.379	149.124	119.811
73.9445	101.826	263.658	198.061	387.927
26.148	111.057	77.3197	122.106	8.69025
95.5075	228.348	96.4165	214.75	120.765
43.1733	52.9772	138.605	140.023	460.858
158.01	118.88	23.0403	252.087	71.2185
93.7755	31.5467	84.517		626.681
210.601	146.263	88.1312		116.653
6.265	205.619	304.248		96.6685
159.211	160.932	34.8972		110.777
79.1873	71.608	121.754		37.9723
37.2552	18.5353	14.663		695.357
51.126	29.5605	139.576
40.2662	178.54	88.1442
238.372	214.483	121.54
98.3063	103.909	106.423
173.085	162.085	127.241
70.041	67.3635	198.789
45.9708	63.2855	151.547
93.6472	85.9958	151.305
82.8545	106.441	86.3632
8.48225	96.131	237.13
60.0525	227.756	38.5718
32.833	117.6	33.6857
93.5763	56.2542	259.889
141.452	284.87	71.3225
107.448	141.906	161.309
134.325	113.85	121.624
83.551	324.495	176.788
71.4295	215.997	27.6298
78.5623	40.492	222.53
114.974	203.8	45.4015
97.737	170.065	65.1835
180.379	57.0857	63.4567
223.502	79.8307	87.2585
23.8047	254.831	353.566
154.901	416.579	44.013
105.034	74.6393	58.8545
142.837	75.1785	44.4582
108.101	66.275	176.863
53.688	158.245	335.678
52.8103	102.118	168.893
8.1725	73.4185	120.009
314.644	137.682	47.4085
37.8777	126.867	105.556
168.793	87.0602	80.491
192.613		182.021
49.5898		147.89
100.226		303.895
94.3233		432.852
97.9423		158.59
122.616		94.2715
43.009		31.171
17.2335		91.4942
96.7115		25.775
35.6148		87.8383
67.4682		140.098
134.05		244.576
80.3835		67.9772
112.368		255.856
36.0718		70.4227
119.744		24.8365
94.437		158.824
125.422		78.959
45.6125		85.468
60.2828		60.4432
159.968		50.2998
79.0588		29.815
195.528		330.002
43.6277		187.202
110.224		101.822
88.7908		133.335
17.4835		48.2698
76.8607		103.737
22.4582		112.459
159.073		129.151
7.8305		111.411
110.186		89.0307
73.5192		68.0115
76.1988		233.635
44.321		89.738
89.5178		246.188
10.6318		44.7833
45.4823		100.805
53.1003		45.9967
40.9135		43.455
113.429		170.09
260.997		103.782
67.7278		186.611
144.604		98.8925
151.224		175.296
166.618		161.853
175.743		171.052
134.203		249.46
158.002		108.695
37.9042		11.9198
155.988		204.118
53.028		95.8077
323.736		118.947
88.2335		324.622
116.213		20.1547
105.666		142.689
89.177		245.436
156.419		321.079
89.6562		131.715
96.587
166.278
57.4885
175.291
2.80425
125.558
82.1382
117.745
105.251
221.183
81.0042
167.815
75.6432
93.6535
122.683
139.201
148.7
280.293
279.471
91.9633
48.9975
158.524
92.3575
113.444
227.441
7.4225
154.809
35.0115
17.3615
70.4158
286.491
190.563
178.379
6.43225
204
33.141
85.6545
137.72
124.311
74.1028
81.44
131.465
113.793
101.662
29.0155
143.999
43.8365
72.707
299.564
65.62
42.864
184.227
303.506
68.429
137.754
161.812
46.745
130.054
54.7075
106.419
181.293
37.1617
165.923
69.9585
247.168
170.309
115.734
27.6792
92.2515
132.361
145.232
25.229
99.7575
174.463
52.3025
137.308
163.651
141.083
233.344
97.9852
82.2248
133.601
53.625
133.189
225.64
94.045
148.962
56.9105
94.0673
109.06
174.211
171.365
51.997
29.031
91.9255
72.559
41.7015
94.3598
146.88
65.9878
181.469
131.107
250.007
67.4357
225.444
65.74
26.5218
97.6555
103.832
149.392
84.0455
107.245
48.3372
123.832
93.3858
146.55
143.324
102.26
246.653
82.201
63.1508
85.5195
26.764
104.275
136.707
136.034
3.969
21.8998
55.866
129.171
108.5
112.615
87.104
130.719
80.4052
56.5985
34.2638
66.3642
103.746
178.15
180.478
57.5055
119.058
104.478
17.3272
88.6275
121.576
117.053
41.632
131.947
91.5895
74.8568
139.197
220.719
130.937
64.7965
111.32
79.292
81.2968
134.952
104.755
104.802
107.36
59.8483
124.894
90.6925
140.75
292.08
82.0053
182.085
57.7752
52.1123
146.122
65.7815
246.499
61.0797
90.572
10.6852
190.463
9.39425
Panel c, left: distribution of the different types of NCO event in the hybrids (in % total NCO events)
	%SDSA-like/total	%trans hDNA/total	%other/total
WT	53.406	30.7902	15.8038
mlh2∆	45.679	32.716	21.6049
mer3R893E	49.3392	33.9207	16.7401
mer3-hd	44.5344	28.3401	27.1255
mer3-hd mlh2∆	42.042	29.1291	28.8288
Panel c, right: length of gene conversion in the different types of NCO events (in pb)
	mean length SDSA-like	mean length trans hDNA
WT	673.786	1341.96
mlh2∆	2145.36	3676.52
mer3R893E	2218.25	3870.91
mer3-hd	701.955	1235.97
mer3-hd mlh2∆	2560.64	3618.77
Panel d: Values are within the Supplementary file 1
